# Supplementary material for: Passive Immunity to SARS-CoV-2 at Birth Induced by Vaccination in the First Trimester of Pregnancy
Source: Int J Environ Res Public Health. 2021 Dec 3;18(23):12789. doi: 10.3390/ijerph182312789 (PMC8657259; doi:10.3390/ijerph182312789)
Supplement: Supplementary file 1 [file ijerph-18-12789-s001.zip]

Archive with 1 entries (1 files):
- ijerph-1489658-supplementary.pdf
